# Supplementary material for: Tooth Shape Controls Stiffness and Food Collection Efficiency in Biomimetic Radular Teeth
Source: Biomimetics (Basel). 2026 Apr 3;11(4):246. doi: 10.3390/biomimetics11040246 (PMC13113574; doi:10.3390/biomimetics11040246)
Supplement: Supplementary file 1 [file biomimetics-11-00246-s001.zip]

Archive with 1 entries (1 files):
- biomimetics-4232328-supplementary.pdf
